# Supplementary material for: Improving the Solubility and Bioavailability of Progesterone Cocrystals with Selected Carboxylic Acids
Source: Pharmaceutics. 2024 Jun 16;16(6):816. doi: 10.3390/pharmaceutics16060816 (PMC11207217; doi:10.3390/pharmaceutics16060816)
Supplement: Supplementary file 1 [file pharmaceutics-16-00816-s001.zip]

Archive with 1 entries (1 files):
- pharmaceutics-3006251-supplementary.pdf
